# Supplementary material for: Left Atrial Strain as a Marker of Supraventricular Arrhythmia Risk in Type 2 Diabetes Mellitus
Source: Diseases. 2026 Feb 11;14(2):64. doi: 10.3390/diseases14020064 (PMC12939707; doi:10.3390/diseases14020064)
Supplement: Supplementary file 1 [file diseases-14-00064-s001.zip]

Archive with 1 entries (1 files):
- diseases-4109583-supplementary.pdf
